# Supplementary material for: Habitat Association and Seasonality in a Mosaic and Bimodal Hybrid Zone between Chorthippus brunneus and C. jacobsi (Orthoptera: Acrididae)
Source: PLoS One. 2012 Jun 4;7(6):e37684. doi: 10.1371/journal.pone.0037684 (PMC3366992; doi:10.1371/journal.pone.0037684)
Supplement: Table S1 — Latitude and longitude (decimal degrees) of sampling sites, cumulative straight-line distances (km) from the northernmost sample sites in seasonal collection 1, and sample sizes, means and variances of measured traits for each of the three temporally separated collections along each transect. (XLSX) [file pone.0037684.s001.xlsx]

## Sheet: Sheet1
Table S1. Latitude and longitude (decimal degrees) of sampling sites, cumulative straight-line distances (km) from the northernmost sample sites in seasonal collection 1, and sample sizes, means and variances of measured traits for each of the three temporally separated collections along each transect.
Transect 1
Site	Latitude	Longitude	Distance (km)	Stridulatory peg number									Log(Echeme length) (sec)
				The number of samples			Mean			Variance			The number of samples			Mean			Variance
				Collection 1	Collection 2	Collection 3	Collection 1	Collection 2	Collection 3	Collection 1	Collection 2	Collection 3	Collection 1	Collection 2	Collection 3	Collection 1	Collection 2	Collection 3	Collection 1	Collection 2	Collection 3
L1	42.9058	4.873	-4	NA	9	10	NA	83.2	72.2	NA	269.7	299.7	NA	NA	NA	NA	NA	NA	NA	NA	NA
L2	42.8923	4.9695	0	10	11	10	78.4	74.7	77.3	180.7	199.8	230.5	8	9	9	-1.695	-1.518	-1.531	0.081	0.068	0.081
L3	42.876	4.97	1	10	12	11	84.6	72.5	64.3	409.4	39	216.2	7	11	10	-1.713	-1.97	-1.857	0.174	0.019	0.048
L4	42.8622	4.968	3	18	10	13	102.7	76.2	82.4	510.2	291.7	261.3	10	10	9	-1.119	-1.783	-1.609	0.319	0.156	0.055
L5	42.8535	4.97083	4	14	13	10	102.4	71.1	72.6	553.3	100.1	123.2	4	13	8	-1.48	-1.834	-1.767	0.535	0.035	0.01
L6	42.8463	4.95717	5	10	10	10	114.5	78.3	69.4	493.4	266.7	56	7	10	7	-0.938	-1.605	-1.678	0.245	0.106	0.015
L7	42.8372	4.9555	6	10	12	10	77.3	75.3	69.8	337.3	114.6	41.7	8	12	9	-1.642	-1.661	-1.72	0.276	0.036	0.024
L8	42.8127	4.95317	7.5	4	11	10	70	77.5	79.3	4	111.1	117.8	NA	10	8	NA	-1.585	-1.373	NA	0.021	0.087
L9	42.7983	4.96317	9	5	10	10	74.5	83.8	74.2	16.3	181.1	101.3	3	10	10	-1.427	-1.392	-1.561	0.038	0.172	0.042
L10	42.7827	4.978	11.5	15	10	10	112.3	103.7	97.4	188.8	322.7	156.3	6	10	9	-0.979	-0.956	-1.203	0.031	0.072	0.013
L11	42.771	4.98533	13	17	11	11	97.2	88.4	88.8	309.7	307.5	102.6	10	9	8	-1.253	-0.909	-1.347	0.189	0.097	0.072
L12	42.7598	4.9935	14.5	16	10	10	113.9	106.8	89.6	303.5	222.4	193.8	5	10	8	-0.889	-0.785	-1.14	0.088	0.082	0.022
L13	42.7427	5.006	16	26	10	10	104.3	109	105.4	169.7	136.4	136.5	7	8	8	-0.885	-0.809	-0.913	0.054	0.029	0.06
L14	42.737	5.0025	17.5	14	10	11	115.6	115.6	110.3	112.4	124	45.2	6	7	9	-0.726	-0.606	-0.753	0.004	0.048	0.027
L15	42.6835	5.02617	22.5	NA	10	11	NA	117.7	118	NA	134.7	27.2	NA	NA	NA	NA	NA	NA	NA	NA	NA
Transect 2
Site	Latitude	Longitude	Distance (km)	Stridulatory peg number									Log(Echeme length) (sec)
				The number of samples			Mean			Variance			The number of samples			Mean			Variance
				Collection 1	Collection 2	Collection 3	Collection 1	Collection 2	Collection 3	Collection 1	Collection 2	Collection 3	Collection 1	Collection 2	Collection 3	Collection 1	Collection 2	Collection 3	Collection 1	Collection 2	Collection 3
C1	42.872	4.87733	-5	NA	11	10	NA	95.5	74.9	NA	348.5	298.3	NA	NA	NA	NA	NA	NA	NA	NA	NA
C2	42.8387	4.85633	6.6	40	11	10	90	79.4	72.8	597.8	124.7	58.6	7	11	10	-1.575	-1.545	-1.413	0.073	0.186	0.139
C3	42.8333	4.84233	7.7	6	10	10	108.7	107.1	86.7	306.7	254.1	305.6	NA	NA	NA	NA	NA	NA	NA	NA	NA
C4	42.8318	4.83217	8.9	15	10	10	85.7	87.9	75	141.6	385.4	103.1	8	10	9	-1.236	-1.459	-1.5	0.084	0.147	0.029
C5	42.8208	4.85117	9.1	15	11	12	101	100.4	97.3	397.7	174.1	248.6	9	10	9	-0.955	-1.006	-0.999	0.171	0.187	0.072
C6	42.8038	4.84683	11.5	11	11	10	108.7	102.6	105.6	382.6	286.5	156.5	10	11	9	-0.843	-0.847	-0.89	0.075	0.258	0.023
C7	42.7843	4.84217	14.4	21	10	11	115.6	113.6	114.9	114	188.7	96.1	6	10	8	-0.693	-0.804	-0.711	0.086	0.046	0.044
C8	42.768	4.838	15.5	23	10	11	116.4	103.5	105.9	136.4	124.7	80.5	9	9	10	-0.563	-0.726	-0.543	0.019	0.048	0.046
C9	42.7358	4.83083	16.8	13	10	11	117.2	113.1	122.9	96	64.8	228.7	12	9	8	-0.583	-0.688	-0.609	0.023	0.054	0.095
C10	42.707	4.815	21.8	NA	11	10	NA	113.1	115.4	NA	109.9	73.4	NA	NA	NA	NA	NA	NA	NA	NA	NA
Mountain sites
Site	Latitude	Longitude	Distance (km)	Stridulatory peg number
				The number of samples			Mean			Variance
				Collection 1	Collection 2	Collection 3	Collection 1	Collection 2	Collection 3	Collection 1	Collection 2	Collection 3
M1	42.8833	4.92767	0	NA	10	11	NA	101.6	115.91	NA	271.38	158.89
M2	42.851	4.94833	4.8	NA	10	10	NA	118.9	115.5	NA	186.1	56.28
M3	42.798	4.92983	8	5	7	10	119.2	118.14	110.5	65.36	38.48	286.06
M4	42.7828	4.9165	9.5	7	10	10	119.29	118	115.4	41.24	184.67	87.82
Echeme lengths were not recorded in mountain sites.
NA: not applicable (no collection made).
No collections were made at the site chosen as distance 0 along transect 2.
